# Supplementary material for: Immunogenicity, Safety, and Immune Persistence of One Dose of SARS-CoV-2 Recombinant Adenovirus Type-5 Vectored Vaccine in Children and Adolescents Aged 6–17 Years: An Immunobridging Trial
Source: Vaccines (Basel). 2024 Jun 19;12(6):683. doi: 10.3390/vaccines12060683 (PMC11209179; doi:10.3390/vaccines12060683)
Supplement: Supplementary file 1 [file vaccines-12-00683-s001.zip]

Archive with 9 entries (9 files):
- File S1.pdf
- Supplementary figure S1.pdf
- Supplementary figure S2.pdf
- Supplementary table S1.pdf
- Supplementary table S2.pdf
- Supplementary table S3.pdf
- Supplementary table S4.pdf
- Supplementary table S5.pdf
- Supplementary table S6.pdf
